# Supplementary material for: Intergenerational instructional strategies and elderly preferences for digital applications: A Malaysian case study
Source: PLoS One. 2025 Aug 14;20(8):e0328481. doi: 10.1371/journal.pone.0328481 (PMC12352645; doi:10.1371/journal.pone.0328481)
Supplement: S2 File — (XLSX) [file pone.0328481.s002.xlsx]

## Sheet: P1
	Question	Transcript
	Q1: Can you share what other digital applications you've used besides this app?	Wa App, lagi Yt App Makcik bukak, macam belajar mengaji, tajwid. (P1) "Wa App , Next, I opens Yt App, it's like learning Quran recitation and tajweed." (P1)
	Q2: What applications do you frequently use?	Wa App. (P1)
	Q3: How did you learn to use digital applications while at home?	Selalu anak yang ajar. (P1) "It's usually the child who teaches." (P1)
	Q4: What common problems do you face when using mobile applications?	Bukak memangil dan menerima, itu jela yang selalu guna. (P1) "Opening (the app), making calls, and receiving them, that's all that's usually used." (P1)
	Q5: With whom did you learn to use mobile applications? On your own / with your child / grandchild / friend? And why?
	Q6: Do you like it when young people teach you how to use digital applications? If yes/no, why?	Suka la. memang minat. (P1) "I like it. I'm really interested." (P1)
	Q7: What technology do you prefer to use? Smartphone / tablet / laptop?	Suka, sebab kami akan belajar komputer kat bilik belakang nie, minggu depan kami belajar. (P1) "I like it because we will be learning computers in the back room here. Next week, we are going to learn." (P1)
	Q8: What methods do you think are effective for young people to use when teaching older adults how to use digital applications? For example, repetition, giving quizzes, showing videos/audio, going slowly, asking questions, having discussions...	Makcik suka belajar secara terus, senang faham. (P1) I likes learning in person, it's easier to understand." (P1)
	Q9: In your opinion, what are the challenges in the teaching methods used in intergenerational learning processes based on these criteria?

## Sheet: P2
	Question	Transcript
	Q1: Can you share what other digital applications you've used besides this app?	Tapi boleh katakan, cuma yang app tadi tu je yang acik tak tahu, yang lain semua acik pernah guna, untuk ABC App ke jumpa doktor ke, facebook ke, whatsApp ke, memang acik tahu. (P2) "But I can say, it's just that one app that I don’t know how to use, the rest I've used before. For ABC app, seeing the doctor, Fa App, or Wa App, I already know." (P2)
	Q2: What applications do you frequently use?	ABC app, seeing the doctor app, Fa App, or Wa App (P2)
	Q3: How did you learn to use digital applications while at home?	Makcik dulu kerja admin di CompanyA, jadinya makcik belajar waktu kerja, sampai sekarang ni acik masih ingat, tu diorang kata otak acik ni boleh ingat lagi, acik kata baru 10 tahun, baru lepas berapa tahun, dah tiap-tiap hari kita guna, benda tu kita jangan tak guna, kalau laptop, dulu diorang sini tak ada laptop, diorang pakai desktop, diorang tak tahu nak guna desktop tu, saya kata sama aja, ma…
	Q4: What common problems do you face when using mobile applications?	Smart phone memang tak ada masalah, cumanya kalau tengok video dekat internet dari TV kan, video tu belajar sekejap lepastu stop, lepastu dia sambung balik apa orang tu bercakap. (P2) "There's really no problem with smartphones, it's just that when watching videos on the internet from the TV, the video plays for a while, then stops, and then resumes with the person talking." (P2)
	Q5: With whom did you learn to use mobile applications? On your own / with your child / grandchild / friend? And why?
	Q6: Do you like it when young people teach you how to use digital applications? If yes/no, why?	Tak kesah la siapa nak ajar, orang puteh kata "Nobody perfect" kan, kita dah tua pun kadang kita tak perfect, orang muda pun kadang tak perfect, kita sama-sama ja bagi acik, orang muda ke orang tua ke sama ja haa. Tapi budak-budak University1 banyak bagi kami main-main macam ni kan, bagi diorang ni macam mewarna macam budak-budak, sebab warga emas ni tak boleh buat aktiviti atau game yang teruk-t…
	Q7: What technology do you prefer to use? Smartphone / tablet / laptop?	Laptop ada, laptop makcik ada tiga, satu makcik sedekah dekat anak kawan yang tukang masak tu. Sebab anak dia sekolah nak guna laptop. dia tak mampu nak beli laptop, jadi acik bagi la laptop yang kecik tu dekat dia. (P2) "I have a laptop, actually three. I gave one to my friend’s child, the one who is a cook. Her child needed a laptop for school, but she couldn’t afford to buy one, so I gave them…
	Q8: What methods do you think are effective for young people to use when teaching older adults how to use digital applications? For example, repetition, giving quizzes, showing videos/audio, going slowly, asking questions, having discussions...	Bagi pandangan acik, bagi yang orang tak tahu cara guna smartphone ni, memang kelas ni bagus, macam acik, acik mulanya tak nak join kelas ni, tapi dia kata tak cukup orang, jadi join jela, tahu ke tak tahu duduk senyap sahaja, ... sebab memang bagus, sebab harini kan sikit orang kan, kalau tak ramai lagi orang belajar, ... bagi acik memang bagus untuk warga emas ni belajar, sebab diorang tak tahu…
	Q9: In your opinion, what are the challenges in the teaching methods used in intergenerational learning processes based on these criteria?	(Question)

## Sheet: P3
	Question	Transcript		Weaknesses
	Q1: Can you share what other digital applications you've used besides this app?	Fa App, Tt App, ... Yt App tu sekali sekala tengok, ... Nf App tu ada juga la tengok anak bukakan, tak ada masa nak tengok, ... kalau tengok TV, kan boleh tengok berita terkini kan, suka tengok macam tu ja. Surat khabar dah tak baca dah tak ada baca-baca dah sekarang ni. Lebih suka tengok berita la, cerita-cerita dekat Fa App tu tak rajin tengok, tak suka sebab kecik, TV pun tengok berita ja, ten…		Question guildline is complicated, hard for young participant to interpret and ask to the elderly people.
	Q2: What applications do you frequently use?	Fa App, Tt App, ... a tu je la selalu, Ma App pun jarang la nak buka, tengok-tengok ja malas nak layan. (P3) "Fa App, Tt App... I mostly use Wa. I rarely open Ma App, just glance at it, but I’m too lazy to engage." (P3)
	Q3: How did you learn to use digital applications while at home?	Minta anak la atau cucu tolong ajarkan. (P3) "I ask my child or grandchild to help teach me." (P3)
	Q4: What common problems do you face when using mobile applications?	Tak ada masalah, kalau kita buka tu kita tahu, jadinya tiada la masalah kan, yang tak tahu tak perlu buka. ... kalau pakai cermin mata nampak kalau tak pakai tak nampak. (P3) "There’s no problem, if we open it and we know how to use it, then there’s no issue, right? For those who don’t know, they don’t need to open it. ... If I wear glasses, I can see, but without them, I can’t." (P3)
	Q5: With whom did you learn to use mobile applications? On your own / with your child / grandchild / friend? And why?	Minta anak la atau cucu tolong ajarkan. (Same question, the young participant foward to the next questions.) (P3)
	Q6: Do you like it when young people teach you how to use digital applications? If yes/no, why?	Macam saya kata tadi la, kalau benda-benda pelik ni kita tak belajar kan, sebabnya dah tahu yang asas tu, entahla nak belajar macam mana lagi ya? ... suka ja kalau warga muda ajar, sebab kita suka ambik ilmu kan, suka belajar je. Jadinya kalau tak tahu jadi tahu, ooo tekan tu jadi tahu kan, padahal kita tahu benda tu ada tapi tak pernah bertanya haa kan, dekat anak pun tak tanya benda-benda nak t…
	Q7: What technology do you prefer to use? Smartphone / tablet / laptop?	Smartphone, dulu-dulu pakai komputer masa tak pandai guna smartphone ni. Sekarang tak guna dah komputer, sebab besar kan, kalau smartphone kan senang bawak kemana mana. Dah lupa dah nak guna komputer. (P3) "Smartphones, back then I used a computer when I didn’t know how to use a smartphone. Now I don’t use the computer anymore because it’s big, and smartphones are easier to carry around. I’ve for…
	Q8: What methods do you think are effective for young people to use when teaching older adults how to use digital applications? For example, repetition, giving quizzes, showing videos/audio, going slowly, asking questions, having discussions...	Makcik rasa makcik suka macam ni (Tutoring, give example and let elderly do it themself, Discussion), tambah-tambah dapat orang yang suka bercakap kan. (P3) "I think I like it this way (Tutoring, giving examples, and letting the elderly do it themselves, with discussions), especially when we have someone who enjoys talking." (P3)
	Q9: In your opinion, what are the challenges in the teaching methods used in intergenerational learning processes based on these criteria?	(Questioning)

## Sheet: P4
	Question	Transcript
	Q1: Can you share what other digital applications you've used besides this app?	N/A Because they doesn't have smartphone.
	Q2: What applications do you frequently use?	N/A Because they doesn't have smartphone.
	Q3: How did you learn to use digital applications while at home?	N/A Because they doesn't have smartphone.
	Q4: What common problems do you face when using mobile applications?	N/A Because they doesn't have smartphone.
	Q5: With whom did you learn to use mobile applications? On your own / with your child / grandchild / friend? And why?	N/A Because they doesn't have smartphone.
	Q6: Do you like it when young people teach you how to use digital applications? If yes/no, why?	N/A Because they doesn't have smartphone.
	Q7: What technology do you prefer to use? Smartphone / tablet / laptop?	N/A Because they doesn't have smartphone.
	Q8: What methods do you think are effective for young people to use when teaching older adults how to use digital applications? For example, repetition, giving quizzes, showing videos/audio, going slowly, asking questions, having discussions...	N/A Because they doesn't have smartphone.
	Q9: In your opinion, what are the challenges in the teaching methods used in intergenerational learning processes based on these criteria?	N/A Because they doesn't have smartphone.

## Sheet: P5
	Question	Transcript
	Q1: Can you share what other digital applications you've used besides this app?	N/A Because they doesn't have smartphone.
	Q2: What applications do you frequently use?	N/A Because they doesn't have smartphone.
	Q3: How did you learn to use digital applications while at home?	N/A Because they doesn't have smartphone.
	Q4: What common problems do you face when using mobile applications?	N/A Because they doesn't have smartphone.
	Q5: With whom did you learn to use mobile applications? On your own / with your child / grandchild / friend? And why?	N/A Because they doesn't have smartphone.
	Q6: Do you like it when young people teach you how to use digital applications? If yes/no, why?	N/A Because they doesn't have smartphone.
	Q7: What technology do you prefer to use? Smartphone / tablet / laptop?	N/A Because they doesn't have smartphone.
	Q8: What methods do you think are effective for young people to use when teaching older adults how to use digital applications? For example, repetition, giving quizzes, showing videos/audio, going slowly, asking questions, having discussions...	N/A Because they doesn't have smartphone.
	Q9: In your opinion, what are the challenges in the teaching methods used in intergenerational learning processes based on these criteria?	N/A Because they doesn't have smartphone.

## Sheet: P6
	Question	Transcript
	Q1: Can you share what other digital applications you've used besides this app?	Tt App, kadang suka dengar ceramah, kalau nak beli selalu beli dekat Tt App. Kadang bukak Yt App, kalau nak tengok cara bacaan Al-quran. (P6) "Tt App, I sometimes like to listen to religious talks, and if I want to buy something, I usually buy it on Tt App. Sometimes I open Yt App if I want to watch Quran recitation tutorials." (P6)
	Q2: What applications do you frequently use?	Wa App, Fa App tu kalau ada Live online ceramah ke apa ka, kadang-kadang tu like, nak comment tu malas la. Dulu masa Pandemic1 kita tak boleh nak keluar, jadinya selalu aktif la dekat Fa App. (P6) "Wa App and Fa App, if there’s a live online religious talk or something like that, sometimes I like it, but I’m too lazy to comment. During the Pandamic1 period when we couldn’t go out, I was more acti…
	Q3: How did you learn to use digital applications while at home?	Selalu belajar sendiri. (P6) "I usually learn on my own." (P6)
	Q4: What common problems do you face when using mobile applications?	Selalunya sebab lag/hank. Selain itu tak ada la. (P6) "It’s usually because of lag or the device hanging. Other than that, there’s no issue." (P6)
	Q5: With whom did you learn to use mobile applications? On your own / with your child / grandchild / friend? And why?	(Young Participant unable to interpret the question guidline and not asking the question)
	Q6: Do you like it when young people teach you how to use digital applications? If yes/no, why?	iya, sebab korang lebih tahu dan pandai, kalau cucu pun dia tahu, anak pun tahu selalu tanya diorang la. (P6) "Yes, because you all know more and are skilled. My grandchildren know too, and my children as well, so I usually ask them." (P6)
	Q7: What technology do you prefer to use? Smartphone / tablet / laptop?	Selalu pakai smartphone jela sebab nak bawak susah kalau komputer atau tablet. (P6) "I usually just use my smartphone because it’s difficult to carry a computer or tablet around." (P6)
	Q8: What methods do you think are effective for young people to use when teaching older adults how to use digital applications? For example, repetition, giving quizzes, showing videos/audio, going slowly, asking questions, having discussions...	Makcik lebih suka tengok video la, sebab senang nak ulang-ulang. (P6) "I prefer watching videos because it's easy to replay them." (P6)
	Q9: In your opinion, what are the challenges in the teaching methods used in intergenerational learning processes based on these criteria?

## Sheet: P7
	Question	Transcript		Weakneasses
	Q1: Can you share what other digital applications you've used besides this app?			Not proper training before the program conducted.
	Q2: What applications do you frequently use?	Buat masa ni Tt App la, Tt App la yang pandai pun, yang lain-lain tak pandai. Wa App okey, hantar - hantar gambar tu boleh la. (P7) "For now, it’s Tt App, I’m more familiar with Tt App. I’m not as good with the others. Wa App is okay, I can send pictures and all that." (P7)
	Q3: How did you learn to use digital applications while at home?	Belajar dengan anak, tak ada belajar sendiri, sebab tak yakin pada diri sendiri, boleh buat, tapi bila tak yakin pada diri sendiri, hati tu berkata-kata la, betul ke, tak betul ke kan, lepastu mula la mikirkan dia je pulak dah. (P7) "I learn with my child, I don’t learn on my own because I’m not confident in myself. I can do it, but when I’m not confident, I start doubting myself, wondering if it…
	Q4: What common problems do you face when using mobile applications?
	Q5: With whom did you learn to use mobile applications? On your own / with your child / grandchild / friend? And why?
	Q6: Do you like it when young people teach you how to use digital applications? If yes/no, why?	Boleh tak kesah, kita belajar sendiri takut, belum lagi cuba sendiri-sendiri, tapi kalau belajar dengan orang tu faham, sebab rasa umur ni dah meningkat, risau, risau tu lebih, risau salah takut smartphone nie rosak, tu je, kadang-kadang anak pun ada kata "Mak kalau handset rosak tak tahu haa", kita pun risau laa ha. .... (P7) "It’s okay, but when I try to learn on my own, I get scared. I haven’t…
	Q7: What technology do you prefer to use? Smartphone / tablet / laptop?	Laptop boleh, sebab dulu kerja, sekarang semua dah mula banyak online, jadi kita pun cuba-cuba la balik. walaupun 8 tahun dah berhenti, rasa nak guna balik, pikir balik macam mana nak guna kan. bukan senang sebab kita pun dah lama dah tinggal. dalam setahun dua tahun jadilah lupa. (P7) "I can use a laptop because I used to work with it. Now everything is more online, so I’m trying to get back int…
	Q8: What methods do you think are effective for young people to use when teaching older adults how to use digital applications? For example, repetition, giving quizzes, showing videos/audio, going slowly, asking questions, having discussions...
	Q9: In your opinion, what are the challenges in the teaching methods used in intergenerational learning processes based on these criteria?

## Sheet: P8
	Question	Transcript
	Q1: Can you share what other digital applications you've used besides this app?	N/A Because reponsdent P8 & P9 share their opinion together..
	Q2: What applications do you frequently use?	N/A Because reponsdent P8 & P9 share their opinion together..
	Q3: How did you learn to use digital applications while at home?	N/A Because reponsdent P8 & P9 share their opinion together..
	Q4: What common problems do you face when using mobile applications?	N/A Because reponsdent P8 & P9 share their opinion together..
	Q5: With whom did you learn to use mobile applications? On your own / with your child / grandchild / friend? And why?	N/A Because reponsdent P8 & P9 share their opinion together..
	Q6: Do you like it when young people teach you how to use digital applications? If yes/no, why?	N/A Because reponsdent P8 & P9 share their opinion together..
	Q7: What technology do you prefer to use? Smartphone / tablet / laptop?	N/A Because reponsdent P8 & P9 share their opinion together..
	Q8: What methods do you think are effective for young people to use when teaching older adults how to use digital applications? For example, repetition, giving quizzes, showing videos/audio, going slowly, asking questions, having discussions...	N/A Because reponsdent P8 & P9 share their opinion together..
	Q9: In your opinion, what are the challenges in the teaching methods used in intergenerational learning processes based on these criteria?	N/A Because reponsdent P8 & P9 share their opinion together..

## Sheet: P9
	Question	Transcript
	Q1: Can you share what other digital applications you've used besides this app?	Tt App, In App. ... Kalau In App memang banyak cerita-cerita yang ada dalam tu. Boleh tahu banyak berita juga dalam tu. Kalau Tt App tu boleh, bab shopping tu laju la, bab-bab beli jangan cabar, memang pandai. yela kalau Tt App, macam online kan murah. Kadang adalah main game, tapi tulah tak pandai. kan dia kata untuk orang tua elok. main sekejap boleh la. (P9) "Tt App, In App... On Instagram, th…
	Q2: What applications do you frequently use?
	Q3: How did you learn to use digital applications while at home?	Biasa anak saya la yang ajar. Apa-apa tak tahu tanya anak je la. Selalu nya merungut ja lebih. (P9) "Usually, it’s my child who teaches me. If I don’t know something, I just ask my child. Most of the time, they just complain a lot." (P9)
	Q4: What common problems do you face when using mobile applications?
	Q5: With whom did you learn to use mobile applications? On your own / with your child / grandchild / friend? And why?
	Q6: Do you like it when young people teach you how to use digital applications? If yes/no, why?	Suka, lagi seronok, cepat, kalau anak tahu je la, "Mak kejap la mak", bila dia tengok ni "Banyaknya mak, mak tak buang mana la tak lag", kene bebel kita balik yang kena. tu kadang malas nak tanya dia, haritu dampai tak boleh nak cas, lepastu anak kata "Gambar tu sampai sebelas ribu apa benda tu mak", rupanya baru tahu kalau dia dah terlampau berat dia tak boleh nk cas apa tak boleh. Ingat telefon…
	Q7: What technology do you prefer to use? Smartphone / tablet / laptop?	Smartphone je makcik guna, laptop semua tak ada, tak pernah guna. (P9) "I only use a smartphone, I don’t have a laptop and have never used one." (P9)
	Q8: What methods do you think are effective for young people to use when teaching older adults how to use digital applications? For example, repetition, giving quizzes, showing videos/audio, going slowly, asking questions, having discussions...	Berdepan la senang. (P9) "In-person is easier." (P9)
	Q9: In your opinion, what are the challenges in the teaching methods used in intergenerational learning processes based on these criteria?	kalau bayar bill nie kene ada online banking, kalau saya tak ada online bank in, online ni susah, makcik risau makcik lupa, jadinya senang kalau makcik pergi ke tempat tu sendiri untuk berurusan. (P9) "For paying bills, you need online banking. I don’t have online banking, and it’s difficult. I worry that I’ll forget things, so it’s easier for me to go to the place myself to handle things in pers…

## Sheet: P10
	Question	Transcript
	Q1: Can you share what other digital applications you've used besides this app?	Wa App, Fa App, Tt App, lepastu bab bila nak dengar bahagian agama tu, saya tengok di Tt App, tapi jarang la, selalunya tengok Yt App, yang lain tu, tak ada apa, guna telefon biasa. (P10) "Wa App, Fa App, Tt App, and when I want to listen to religious content, I watch it on Tt App, but rarely. I usually watch Yt App. Other than that, nothing much, just use the phone for regular things." (P10)
	Q2: What applications do you frequently use?	Wa App, Fa App, Yt App (P10)
	Q3: How did you learn to use digital applications while at home?	Makcik belajar melalui anak, suami, selalunya anak la, suami kadang-kadang kita tak tahu, nanti nak tanya dia marah. Baik tanya anak, kalau anak tak tahu pun, kita marah dia, ... Makcik ada kawan sekolah dulu, lepastu ada sedara pulak, dia la rajin menghantar video ke makcik, selalu la menghantar artikel-artikel, tentang agama, tentang reunion pun, kalau makcik tak dapat datang, dapat pergi sekal…
	Q4: What common problems do you face when using mobile applications?	Selalunya kalau problem tu tak ada la, cuma dalam telefon ni ada masa kita tertekan di tempat yang lain, jadi dia hilang paparan tu, bila nak kembali balik, dah tak tahu buat. Lepastu makcik panggil anak datang suruh dia betulakan, Kalau macam password tu kan makcik tak hafal, kalau hafal tu ingat je kan, tapi selalu keluar macam tu, dia nak password. Lepastu data dalam telefon tu selalu kene bua…
	Q5: With whom did you learn to use mobile applications? On your own / with your child / grandchild / friend? And why?	Dengan anak, sebab kalau kita tengok keadaan, bila nak belajar, kita nak contact kawan-kawan pun tak boleh, satu lagi nak panggil suami kan, nak ambik kita balik, makcik boleh je drive dulu, tapi sekarang dah tak drive, so nak balik tu kene panggil dia, jadi kene ada telefon, bila tak ada telefon tak boleh la kan nak panggil, sama juga kalau nak cakap-cakap kan, adik beradik kita jauh, kadang ada…
	Q6: Do you like it when young people teach you how to use digital applications? If yes/no, why?	Suka je, siapa-siapa pun tak apa, sebab dapat ilmukan. (P10) "I like it, it doesn’t matter who teaches, as long as we’re gaining knowledge." (P10)
	Q7: What technology do you prefer to use? Smartphone / tablet / laptop?	Tahu tablet tapi, Tablet makcik tak pakai, selalunya telefon la paling senang, macam komputer tu makcik tahu la sedikit-sedikit, untuk type-type tu boleh la sikit-sikit kan, Masa makcik kerja Company2 kan, Masa makcik keluar tahun 1981, masa tu komputer baru je masuk, jadinya makcik tak sempat nak belajar komputer melalui tempat kerja tu, memang tak sempat. Masa saya kerja disitu, nak keluarkan s…
	Q8: What methods do you think are effective for young people to use when teaching older adults how to use digital applications? For example, repetition, giving quizzes, showing videos/audio, going slowly, asking questions, having discussions...	Tanya soalan boleh, kalau ulang-ulang pun boleh, sebabnya kami ni orang tua, sekali lalu kami tak tangkap, dia kena ulang-ulang banyak kali, Kalau video ni, boleh, cumanya kita macam tak guna sangat otak kita ni, jadinya tengok aje lakan, atleast kalau berdepan nie kita akan tahu lebih baik la. (P10) "Asking questions is fine, and repeating them is also okay, because as elderly people, we don’t c…
	Q9: In your opinion, what are the challenges in the teaching methods used in intergenerational learning processes based on these criteria?

[truncated: 17 more sheets: P11, P12, P13, P14, P15, P16, P17, P18, P19, P20, P21, P22, P23, P24, P25, P26, Sheet1]
