# Supplementary material for: Intergenerational instructional strategies and elderly preferences for digital applications: A Malaysian case study
Source: PLoS One. 2025 Aug 14;20(8):e0328481. doi: 10.1371/journal.pone.0328481 (PMC12352645; doi:10.1371/journal.pone.0328481)
Supplement: S3 File — (XLSX) [file pone.0328481.s003.xlsx]

## Sheet: Y1
	Question	Transcript
	Q1: List all the applications used by the elderly in the group, including those not on the list.	Kebanyakan daripada mereka, mengemarkan untuk menggunakan aplikasi seperti Wa App dan Yt App. Hal ini kerana, Wa App ni penting untuk mesej dan call, sebab sekarang ini mereka tidak gemar menggunakan call daripada telecomunication company yang berbayar, tetapi mereka gemar untuk menggunakan Wa App call yang free, sekiranya ada internet, selain itu, mereka juga suka untuk menggunakan aplikasi yang…
	Q2: Please explain in detail how you teach the elderly.	Saya mengajar mereka dengan meminta mereka untuk meniru apa yang saya buat dihadapan mereka, sebagai contoh, sekiranya mereka ingin membuka Yt App untuk melihat ceramah agama, saya akan suruh mereka buka Yt App itu dihadapan saya dan saya akan perhatikan, langkah-langkah yang sepatutnya mereka lakukan untuk melihat video yang ingin mereka tonton. (Y1) "I teach them by asking them to imitate what …
	Q3: Based on your observation, what techniques are suitable for teaching the elderly?	Kita perlu menunjukkan kepada mereka terlebih dahulu, sekiranya kita hanya menerangkan sahaja, mereka tidak akan faham, tetapi sekiranya kita memberi contoh di hadapan mereka, mereka akan nampak kesan dan kebaikkan aplikasi tersebut, oleh itu, teknik yang saya rasa sesuai ialah memberi contoh dan memberi peluang kepada mereka untuk mengikut contoh yang diajar. (Y1) "We need to demonstrate to them…
	Q4: Based on your observation, what elements need to be improved during the teaching process?	Pada pendapat saya, element yang perlu ditambah baik adalah, ialah cara kita mengajar mereka, seperti saya, saya lebih gemar untuk mengajar mereka sebagai seorang anak atau seorang cucu, contohnya kita tidak perlu terlalu straight, dan kita perlu ada bergurau senda dalam perbincangan tersebut, supaya warga-warga emas ini tidak terasa terlalu kekok, ataupun terasa terlalu tertekan dengan environme…

## Sheet: Y2
	Question	Transcript
	Q1: List all the applications used by the elderly in the group, including those not on the list.	Wa App, Fa App, Yt App, Tt App, Mp App, Ggm App, termasuk Gb App. (Y2) "Wa App, Fa App, Yt App, Tt App, Mp App, Ggm App, including Gb App." (Y2)
	Q2: Please explain in detail how you teach the elderly.	Saya mengajar dalam konsep perbincangan dan juga mengenali rapat peserta tersebut, saya mulakan dengan pengenalan diri, dan mengisi borang temubual yang pertama dan borang persetujuan, jadinya bagaimana saya mengajar warga emas tersebut, saya hanya jelaskan dengan ringkas, butang mana yang perlu ditekan. (Y2) "I teach using a discussion-based approach and also by getting to know the participants …
	Q3: Based on your observation, what techniques are suitable for teaching the elderly?	Teknik yang sesuai untuk mengajar warga emas, adalah jangan merumitkan sesuatu perkara, jelaskan dengan secara ringkas, hanya mengajar perkara yang perlu seperti butang mana yang perlu ditekan untuk mendapatkan perkhidmatan yang diperlukan. (Y2) The appropriate technique for teaching the elderly is not to complicate things. Explain briefly and only teach what is necessary, such as which buttons n…
	Q4: Based on your observation, what elements need to be improved during the teaching process?

## Sheet: Y3
	Question	Transcript
	Q1: List all the applications used by the elderly in the group, including those not on the list.	Bank App, Wa App, Tt App, Sp App, Gb App dan juga L3 App. (Y3) "Bank App, Wa App, Tt App, Sp App, Gb App, and also L3 App." (Y3)
	Q2: Please explain in detail how you teach the elderly.	Cara saya mengajar warga emas, tentang aplikasi ialah, saya akan download dahulu aplikasi di dalam telefon dia, dan saya akan log in dan signup, kemudian saya mengajar tentang setiap butang yang ada di dalam aplikasi tersebut, contohnya macam Gb App saya ajar cara untuk order makanan, order Gb App car, selepas itu mengajar cara order barang-barang kedai runcit, saya juga memberitahu kepada mereka…
	Q3: Based on your observation, what techniques are suitable for teaching the elderly?	Bagi saya teknik yang sesuai untuk mengajar warga emas ni adalah dengan cara menunjukkan contoh kepada mereka supaya mereka lebih memahami cara pengunaan aplikasi tersebut. (Y3) "For me, the appropriate technique for teaching the elderly is by demonstrating examples to them so that they can better understand how to use the application." (Y3)
	Q4: Based on your observation, what elements need to be improved during the teaching process?	Bagi pendapat saya, perkara yang perlu ditambah baik adalah, semasa kita mengajar, kita perlu melakukannya berulang kali, dan kita perlu bertanya kepada mereka tentang pendapat mereka, adakah mereka faham apa yang kita ajar dan kita boleh ulang semula supaya mereka lebih faham. (Y3) "In my opinion, what needs to be improved is that when we teach, we need to do it repeatedly, and we should ask the…

## Sheet: Y4
	Question	Transcript
	Q1: List all the applications used by the elderly in the group, including those not on the list.	Ms App, kedua Tt App, Wa App, Fa App, In App, Msm App, Mu App. (Y4) "Ms App, Tt App, Wa App, Fa App, In App, Msm App, Mu App." (Y4)
	Q2: Please explain in detail how you teach the elderly.	Pada mulanya, saya akan bertanya aplikasi apa yang mereka ingin belajar, mereka akan install apps itu, dan saya akan tunjuk cara berdaftar sebagai pengguna baru, lepastu saya akan tunjuk dekat satu phone, dan akan guide kepada warga emas yang lain, kemudian setelah berjaya log in, saya akan tunjuk setiap function yang ada di dalam apps tersebut, dan saya akan bagitahu funtion untuk setiap butang …
	Q3: Based on your observation, what techniques are suitable for teaching the elderly?	Mengajar secara berdepan, tunjuk ajar secara detail tunjuk satu-satu, dan kena ada dua smartphone, seperti saya ada satu smartphone, warga emas itu pun perlu ada smartphone sendiri dan buka aplikasi yang sama dan ajar setiap function yang ada di dalam aplikasi tersebut. (Y4) "Teaching face-to-face, with detailed step-by-step guidance, requires having two smartphones. I would have one smartphone, …
	Q4: Based on your observation, what elements need to be improved during the teaching process?	Element yang perlu ditambah baik adalah, setiap Faci tu perlu tahu setiap function dan cara penggunaan aplikasi itu, sebagai contoh, aplikasi Mu App, Msm App, Mt App untuk bayar bill, kalau ada certain orang yang tak tahu , jadinya di perlu tahu dahulu sebelum dia mengajar kepada warga emas, dan kena tahu cara nak guna apps tu lah, jadi nanti senang nak ajar warga emas, kadang-kadang soalan yang …

## Sheet: Y5
	Question	Transcript
	Q1: List all the applications used by the elderly in the group, including those not on the list.	Disebabkan warga emas didalam kumpulan saya telah mengetahui pelbagai apps di dalam telefon pintar, dia hanya meminta saya ajarkan cara install applikasi Pp App. Saya juga menerangkan sedikit tentang penggunaan Nf App (Y5) "Since the elderly person in my group was already familiar with various apps on the smartphone, they only asked me to teach them how to install the Pp app. I also explained a l…
	Q2: Please explain in detail how you teach the elderly.	Saya menggunakan kaedah perbincangan, menerangkan kelebihan pada setiap aplikasi di dalam list yang dicadangan kan. Untuk apps Pp App saya hanya menunjukkan cara untuk install daripada Gp App. (Y5) I used a discussion method, explaining the advantages of each application on the suggested list. For the Pp App, I simply showed how to install it from the Gp App. (Y5)
	Q3: Based on your observation, what techniques are suitable for teaching the elderly?	Pada pendapat saya, ianya bergantung kepada warga emas itu sendiri, setiap orang mempunyai berlainan personaliti, oleh itu, peserta muda perlu fleksibel dalam melakukan penerangan. sebagai contoh, warga emas yang ditemu bual oleh saya mempunyai pengalaman yang banyak tentang penggunaan telefon pintar, oleh itu, saya memilih teknik perbincangan untuk menerangkan lagi kelebihan yang ada apabila men…
	Q4: Based on your observation, what elements need to be improved during the teaching process?	Bagi saya, element yang perlu diperbaiki adalah, kita perlu fleksibel apabila berhadapan dengan warga emas, sebagai contoh, kita perlu memerhatikan apakah minat yang mereka tertarik, dengan ini kita dapat mengesan apakah cara yang sesuai untuk penerangkan sesuatu kepada mereka. Tidak lupa juga, setelah kita menerangkan kepada mereka, kita perlu untuk bertanya kepada mereka, adakah mereka faham te…

## Sheet: Y6
	Question	Transcript
	Q1: List all the applications used by the elderly in the group, including those not on the list.	Respondent not providing any feedback.
	Q2: Please explain in detail how you teach the elderly.	Respondent not providing any feedback.
	Q3: Based on your observation, what techniques are suitable for teaching the elderly?	Respondent not providing any feedback.
	Q4: Based on your observation, what elements need to be improved during the teaching process?	Respondent not providing any feedback.

## Sheet: Y7
	Question	Transcript
	Q1: List all the applications used by the elderly in the group, including those not on the list.	Aplikasi yang digunakan oleh warga emas ialah Tts App, Sp App, Ggm App, Fa App, Yt App dan Ggt App. (Y7) The applications used by the elderly are Tts App, Sp App, Ggm App, Fa App, Yt App and Ggt App. (Y7)
	Q2: Please explain in detail how you teach the elderly.	Saya mengajar warga emas dengan cara face-to-face secara physical, dan menunjukkan tutorial serta bertanyakan soalan. (Y7) I teach the elderly through face-to-face physical interactions by showing tutorials and asking questions. (Y7)
	Q3: Based on your observation, what techniques are suitable for teaching the elderly?	Teknik yang sesuai untuk mengajar warga emas ini adalah dengan cara physical, kita boleh mengajar mereka secara bersemuka atau face-to-face, dan mereka juga boleh mengajukan soalan apabila mereka tidak faham, dan kita juga boleh ulang step tersebut secara lebih detail. (Y7) The suitable technique for teaching the elderly is through physical methods, where we can teach them face-to-face, and they …
	Q4: Based on your observation, what elements need to be improved during the teaching process?	Pada pendapat saya, element yang perlu yang ditambah baik adalah internet, sebab tidak semua warga emas mempunyai internet, dan ini akan menyukarkan kami para pengajar untuk mengajar mereka yang tiada internet. (Y7) In my opinion, the element that needs improvement is internet access, because not all elderly individuals have internet, and this makes it difficult for us as instructors to teach tho…

## Sheet: Y8
	Question	Transcript
	Q1: List all the applications used by the elderly in the group, including those not on the list.	Aplikasi yang diorang gunakan adalah, Tts App, Sp App, L3 App, Yt App, Gg App, cara nak download macam tu la. (Y8, 30/8/.2024, 12.30 PM) The applications they use are Tts App, Sp App, L3 App, Yt App, Gg App, and that's how they download them. (Y8, 30/8/2024, 12:30 PM)
	Q2: Please explain in detail how you teach the elderly.	Saya ajar warga emas dengan, saya bagitahu apa yang saya tahu, dengan apa yang ada di dalam aplikasi, lepastu saya akan terangkan satu per satu, contohnya macam mana nak masukkan duit ke, cara diorng nak topup ke, kalau diorang tekan button ni dia akan kemana tekan button tu akan kemana, kalau nak search macam mana, saya akan tunjuk la by telefon diorang, lepastu akan bagi diorang buat juga la bu…
	Q3: Based on your observation, what techniques are suitable for teaching the elderly?	Daripada pemerhatian saya, teknik yang sesuai mungkin kita boleh bagi contoh dulu dan kita buat di hadapan diorang, lepastu mungkin kita akan suruh diorng buat sendiri la, sebab apa yang saya tengok tadi, diorang lagi prefer untuk mengunakan telefon diorng sendiri supaya diorang akan lebih faham dan ingat, sebab kalau nak dibandingkan features phone diorang dengan phone kita dia lain la kan, jadi…
	Q4: Based on your observation, what elements need to be improved during the teaching process?	Element yang perlu ditambah baik, macam warga emas tadi tu cakap, dia cakap, mungkin masa tu macm kurang kot sebab dia rasa macam warga emas ni kalau dalam satu dua apps boleh la kan kalau banyak-banyak takut diorang pening macam tu la, mungkin kita boleh buat like mula-mula sesi first tu buat dalam dua apps lepastu kita berehat sekejap, untuk warga emas tu take their time, lepastu kita boleh sam…

## Sheet: Y9
	Question	Transcript
	Q1: List all the applications used by the elderly in the group, including those not on the list.	Semua warga emas di dalam group saya, dia pakai apps yang biasa digunakan seperti, Sp App, Wa App apa semua tu, cuma ada seorang dua yang pakai Ln App, kemudian, ada yang guna Pn App, sebab dia buat produk kan and then dia nak cari idea dekat Pn App tu kan. kemudian ada yang pakai Zm App instead of Ggt App. (Y9) All the elderly individuals in my group use commonly used apps like Sp App, Wa App, a…
	Q2: Please explain in detail how you teach the elderly.	Saya ajar secara detail, contohnya satu per satula, dari install, daripada Ps App tu nak kene search apa, lepatu nak install macam mana, and then nak kena buat sign up buat account , kemudian saya bagi tahu feature apa yang ada di dalam aplikasi tu. (Y9) I teach in detail, for example, step by step—from installing the app, searching for it in the Ps App, how to install it, and then how to sign up…
	Q3: Based on your observation, what techniques are suitable for teaching the elderly?	Teknik yang sesuai untuk mengajar, saya rasa kaedah perbincagan tadi tu bagus, sebab kita boleh focus dekat sorang-sorang, mean lagi elok la daripada buat kumpuluan kuliah ramai-ramai lepastu bagi talk kat depan kan, ha taka ada, dia bila buat pecahkan ikut kumpulan macam tu dia bagus sebab kita boleh guide la satu-satu. (Y9) The suitable technique for teaching, I think, is the discussion method …
	Q4: Based on your observation, what elements need to be improved during the teaching process?	Tadi saya ada tanya juga salah seorang warga emas dari kumpulan saya tu, dia jawab, kalau boleh patutnya maybe masa boleh bagi lama sikit, sebab tadi pun rasa macam ngam-ngam je kan, apps yang last sekali tu pun tak sempat nak banyak explore, mungkin dari segi masa kene tambah baik. (Y9) Earlier, I asked one of the elderly participants from my group, and they said that if possible, the time shoul…

## Sheet: Y10
	Question	Transcript
	Q1: List all the applications used by the elderly in the group, including those not on the list.	Senarai aplikasi yang warga emas gunakan antaranya adalah Wa App, Te App, Fa App, In App, Sq App, Tt App, Sp App, Ggm App, Zm App, Online Banking macam Bank App1 dan Bank App2, Mt App, Parking apps Pp App, lepastu ada Mu App, Ms App, I think that all. (Y10) The list of applications used by the elderly includes Wa App, Te App, Fa App, In App, Sq App, Tt App, Sp App, Ggm App, Zm App, online banking…
	Q2: Please explain in detail how you teach the elderly.	Cara saya mengajar warga emas adalah dengan demonstration, iaitu saya download aplikasi tersebut di dalam telefon saya sendiri dan menunjukkan mereka cara-cara, mengikut step, supaya mereka faham dan ulang jika mereka tidak jelas dengan cara tersebut. (Y10) The way I teach the elderly is through demonstration, where I download the application on my own phone and show them the steps to follow so t…
	Q3: Based on your observation, what techniques are suitable for teaching the elderly?	Bagi saya cara yang untuk mengajar warga emas ni, adalah secara face-to-face, bersemuka, supaya mereka lebih senang untuk mereka bertanya soalan, dan melakukan demo supaya mereka lebih jelas dan nampak macam mana nak menggunakan aplikasi tersebut. (Y10) In my opinion, the best way to teach the elderly is through face-to-face interactions, so they feel more comfortable asking questions. Demonstrat…
	Q4: Based on your observation, what elements need to be improved during the teaching process?	Bagi saya cara yang mungkin boleh diperbaiki atau element yang perlu diperbaiki semasa pembelajaran mungkin dari segi pengunaan bahasa, iaitu bahasa yang mudah difahami oleh mereka, ataupun mungkin boleh sediakan video untuk mereka rujuk pada masa akan datang. (Y10) In my opinion, one area that could be improved during the learning process is the use of language. We should use language that is ea…

[truncated: 3 more sheets: Y11, Y12, Y13]
